# Supplementary material for: Managing Health Concerns Related to Post-Industrial Sites Redevelopment: A Warsaw, Poland Case Study
Source: Int J Environ Res Public Health. 2023 Jul 14;20(14):6362. doi: 10.3390/ijerph20146362 (PMC10379291; doi:10.3390/ijerph20146362)
Supplement: Supplementary file 1 [file ijerph-20-06362-s001.zip]

Archive with 1 entries (1 files):
- ijerph-2466998-supplementary.pdf
